# Supplementary material for: Detection of Lassa Virus-Reactive IgG Antibodies in Wild Rodents: Validation of a Capture Enzyme-Linked Immunological Assay
Source: Viruses. 2022 May 7;14(5):993. doi: 10.3390/v14050993 (PMC9147821; doi:10.3390/v14050993)
Supplement: Supplementary file 1 [file viruses-14-00993-s001.zip]

Archive with 1 entries (1 files):
- viruses-1682494-supplementary.xlsx
