# Supplementary material for: Detection of Lassa Virus-Reactive IgG Antibodies in Wild Rodents: Validation of a Capture Enzyme-Linked Immunological Assay
Source: Viruses. 2022 May 7;14(5):993. doi: 10.3390/v14050993 (PMC9147821; doi:10.3390/v14050993)
Supplement: Supplementary file 1 [file viruses-14-00993-s001.zip › viruses-1682494-supplementary.xlsx]

## Sheet: Table S1
Table S1: study sites coordinates.
country	locality	latitude	longitude	reference
Guinea	Brissa	10.216998	-10.688943	Fichet-Calvet et al. 2016
Guinea	Madina Oula	9.879052	-12.445886	Olayemi et al. 2016b
Guinea	Yarawalia	9.954588	-10.732534	Fichet-Calvet et al. 2016
Nigeria	Eguare-Egoro	6.774822	6.077274	Olayemi et al. 2016
Nigeria	Ekpoma	6.739116	6.108542	Olayemi et al. 2016
Nigeria	Mayo-Ranewo	8.818964	10.915160	Olayemi et al. 2016
Nigeria	Onmba-abena	7.640972	8.406556	Olayemi et al. 2016b
Nigeria	Ngel Nyaki	7.078480	11.068467	Olayemi et al. 2018
Sierra Leone	Nyandeyama	7.762216	11.742564	Bangura et al. 2021
Sierra Leone	Ngolahun	7.757032	-11.770189	Bangura et al. 2021
Sierra Leone	Sembehun	7.771754	-11.726172	Bangura et al. 2021
Sierra Leone	Makakura	9.521066	-11.581090	this study
Sierra Leone	Falaba	9.854872	-11.321185	this study

## Sheet: Table S2
Table S2: ELISA and IFA results obtained in samples from Guinea, Nigeria and Sierra Leone. The data support the figure 2.
Sample_ID	Country	IFA_result	ELISA_IV	ELISA_result
Bri 01	Guinea	neg	0.0936933	neg
Bri 02	Guinea	neg	0.0961112	neg
Bri 03	Guinea	pos	3.5005	pos
Bri 04	Guinea	pos	2.38767	pos
Bri 05	Guinea	neg	0.158474	neg
Bri 06	Guinea	pos	7.33272	pos
Bri 07	Guinea	pos	10.6464	pos
Bri 09	Guinea	pos	10.0185	pos
Bri 10	Guinea	neg	0.100947	neg
Bri 11	Guinea	neg	0.102156	neg
Bri 12	Guinea	neg	0.10276	neg
Bri 13	Guinea	neg	0.116059	neg
Bri 14	Guinea	neg	0.10941	neg
Bri 15	Guinea	neg	0.0882531	neg
Bri 16	Guinea	neg	0.143067	neg
Bri 17	Guinea	neg	0.189839	neg
Bri 18	Guinea	neg	0.180484	neg
Bri 19	Guinea	neg	0.243213	neg
Bri 20	Guinea	neg	0.0942978	neg
Bri 21	Guinea	neg	0.161999	neg
Bri 22	Guinea	pos	0.130961	neg
Bri 23	Guinea	pos	4.78503	pos
Bri 24	Guinea	pos	3.23937	pos
Bri 25	Guinea	neg	0.197542	neg
Bri 26	Guinea	pos	3.17003	pos
Bri 27	Guinea	pos	4.49668	pos
Bri 28	Guinea	pos	0.145268	neg
Bri 29	Guinea	neg	0.0876486	neg
Bri 30	Guinea	neg	0.0809994	neg
Bri 31	Guinea	neg	0.157373	neg
Bri 32	Guinea	neg	0.0852307	neg
Bri 33	Guinea	neg	0.0828128	neg
Bri 34	Guinea	neg	0.105178	neg
Bri 35	Guinea	neg	0.160125	neg
Bri 36	Guinea	neg	0.0918799	neg
Bri 37	Guinea	pos	0.652226	neg
Bri 38	Guinea	neg	0.0858352	neg
Bri 40	Guinea	neg	0.105178	neg
Bri 41	Guinea	pos	1.76446	pos
Bri 42	Guinea	pos	1.96031	pos
Bri 43	Guinea	pos	0.0816039	neg
Bri 44	Guinea	neg	2.46867	pos
Bri 45	Guinea	neg	0.0912754	neg
Bri 46	Guinea	neg	0.106992	neg
Bri 47	Guinea	neg	0.136006	neg
Bri 48	Guinea	neg	0.10941	neg
Bri 49	Guinea	neg	0.100947	neg
Bri 50	Guinea	neg	0.0985291	neg
Bri 51	Guinea	pos	7.95561	pos
Bri 52	Guinea	pos	1.13399	pos
Bri 53	Guinea	neg	0.0991336	neg
Bri 54	Guinea	neg	0.111828	neg
Bri 55	Guinea	neg	0.111223	neg
Bri 56	Guinea	neg	0.156273	neg
Bri 57	Guinea	neg	0.111828	neg
Bri 58	Guinea	neg	0.111223	neg
Bri 60	Guinea	pos	5.38646	pos
Bri 61	Guinea	neg	0.12766	neg
Bri 62	Guinea	neg	0.161225	neg
Yar 01	Guinea	neg	0.163426	neg
Yar 02	Guinea	neg	0.183786	neg
Yar 03	Guinea	neg	0.0991336	neg
Yar 04	Guinea	pos	10.0554	pos
Yar 05	Guinea	pos	6.04677	pos
Yar 06	Guinea	neg	0.090671	neg
Yar 07	Guinea	pos	2.64578	pos
Yar 08	Guinea	neg	0.107596	neg
Yar 10	Guinea	neg	0.112432	neg
Yar 11	Guinea	neg	0.156823	neg
Yar 12	Guinea	neg	0.158474	neg
Yar 13	Guinea	neg	0.106387	neg
Yar 15	Guinea	neg	0.17167	neg
Yar 16	Guinea	neg	0.168929	neg
Yar 18	Guinea	neg	0.0997381	neg
Yar 19	Guinea	neg	0.110014	neg
Yar 21	Guinea	neg	0.179934	neg
Yar 22	Guinea	neg	0.0930889	neg
Yar 23	Guinea	neg	0.125126	neg
Yar 25	Guinea	pos	8.48111	pos
Yar 26	Guinea	pos	5.26431	pos
Yar 27	Guinea	neg	0.166178	neg
Yar 28	Guinea	neg	0.134798	neg
Yar 29	Guinea	neg	0.162326	neg
Yar 30	Guinea	neg	0.0973202	neg
Yar 31	Guinea	neg	0.0797904	neg
Yar 32	Guinea	neg	0.102156	neg
Yar 34	Guinea	pos	6.19094	pos
Yar 37	Guinea	pos	6.14252	pos
Yar 38	Guinea	neg	0.0864397	neg
Yar 39	Guinea	neg	0.0949023	neg
Yar 40	Guinea	neg	0.155954	neg
Yar 41	Guinea	pos	10.7707	pos
Yar 42	Guinea	neg	0.104574	neg
Yar 43	Guinea	neg	0.134798	neg
Yar 44	Guinea	neg	0.10276	neg
Yar 45	Guinea	neg	0.105178	neg
Yar 47	Guinea	neg	2.40339	pos
Yar 48	Guinea	pos	6.23386	pos
Yar 49	Guinea	pos	11.6335	pos
Yar 50	Guinea	neg	1.92222	pos
Yar 52	Guinea	neg	0.0912754	neg
Yar 53	Guinea	neg	0.163977	neg
Yar 54	Guinea	neg	0.0876486	neg
Yar 55	Guinea	pos	8.72432	pos
Yar 56	Guinea	pos	6.93048	pos
Yar 57	Guinea	neg	0.0930889	neg
Yar 58	Guinea	neg	0.105783	neg
Yar 59	Guinea	neg	0.0985291	neg
Yar 60	Guinea	neg	0.10276	neg
Mad 32	Guinea	neg	0.415443	neg
Mad 38	Guinea	pos	6.74279	pos
Mad 42	Guinea	neg	0.388798	neg
Mad 50	Guinea	pos	5.2137	pos
Mad 59	Guinea	pos	1.69712	pos
Mad 60	Guinea	pos	5.22567	pos
Mad 61	Guinea	neg	0.347471	neg
Mad 65	Guinea	neg	0.336052	neg
Mad 68	Guinea	pos	2.50517	pos
Bao 4	Sierra Leone	pos	3.17727	pos
Bao 24	Sierra Leone	pos	2.04405	pos
Bao 26	Sierra Leone	neg	0.325721	neg
Bao 27	Sierra Leone	neg	0.307776	neg
Bao 38	Sierra Leone	neg	0.319739	neg
Bao 40	Sierra Leone	neg	0.353453	neg
Bao 47	Sierra Leone	neg	0.377923	neg
Bao 48	Sierra Leone	neg	0.353453	neg
Bao 73	Sierra Leone	neg	0.225122	neg
Bao 74	Sierra Leone	neg	0.340946	neg
Bao 132	Sierra Leone	pos	0.734095	neg
Ngo 17	Sierra Leone	pos	2.08211	pos
Nya 2	Sierra Leone	pos	2.45895	pos
Nya 3	Sierra Leone	neg	0.322458	neg
Nya 4	Sierra Leone	neg	0.308864	neg
Nya 5	Sierra Leone	neg	0.325177	neg
Nya 6	Sierra Leone	neg	0.367047	neg
Nya 7	Sierra Leone	neg	0.349647	neg
Nya 9	Sierra Leone	pos	2.27243	pos
Nya 19	Sierra Leone	neg	0.467519	neg
Nya 20	Sierra Leone	neg	0.757775	neg
Nya 22	Sierra Leone	neg	0.384589	neg
Nya 24	Sierra Leone	neg	0.502246	neg
Nya 28	Sierra Leone	neg	0.349343	neg
Nya 38	Sierra Leone	pos	2.39772	pos
Nya 79	Sierra Leone	pos	0.294921	neg
Nya 108	Sierra Leone	pos	2.50294	pos
Nya 140	Sierra Leone	pos	3.99775	pos
Nya 178	Sierra Leone	pos	2.88493	pos
Nya 180	Sierra Leone	pos	3.42761	pos
Nya 200	Sierra Leone	pos	0.379406	neg
Nya 201	Sierra Leone	neg	3.71527	pos
Nya 202	Sierra Leone	neg	0.213027	neg
Nya 207	Sierra Leone	neg	0.34727	neg
Sam 20	Sierra Leone	pos	0.342034	neg
Sam 50	Sierra Leone	pos	2.04894	pos
Sam 51	Sierra Leone	neg	0.301794	neg
Sam 61	Sierra Leone	neg	0.308864	neg
Sam 62	Sierra Leone	neg	0.323002	neg
Sam 63	Sierra Leone	neg	0.315389	neg
Nig 241	Nigeria	neg	0.412231	neg
Nig 245	Nigeria	neg	0.356972	neg
Nig 247	Nigeria	neg	0.41002	neg
Nig 269	Nigeria	neg	0.402837	neg
Nig 283	Nigeria	neg	0.411125	neg
Nig 287	Nigeria	pos	2.29711	pos
Nig 289	Nigeria	neg	0.497329	neg
Nig 291	Nigeria	neg	0.3951	neg
Nig 292	Nigeria	neg	0.527721	neg
Nig 296	Nigeria	neg	0.369129	neg
Nig 297	Nigeria	neg	0.408362	neg
Nig 298	Nigeria	neg	1.26156	pos
Nig 300	Nigeria	neg	0.347025	neg
Nig 301	Nigeria	neg	0.385154	neg
Nig 303	Nigeria	neg	0.671394	neg
Nig 304	Nigeria	neg	0.39068	neg
Nig 305	Nigeria	neg	0.397863	neg
Nig 310	Nigeria	neg	0.386812	neg
Nig 312	Nigeria	neg	0.671394	neg
Nig 313	Nigeria	neg	0.369129	neg
Nig 316	Nigeria	neg	0.401731	neg
Nig 317	Nigeria	neg	0.379075	neg
Nig 318	Nigeria	neg	0.385154	neg
Nig 372	Nigeria	neg	0.47191	neg
Nig 398	Nigeria	neg	0.543194	neg
Nig 399	Nigeria	neg	0.433229	neg
Nig 400	Nigeria	neg	0.382391	neg
Nig 404	Nigeria	pos	4.20519	pos
Nig 405	Nigeria	neg	0.752625	neg
Nig 406	Nigeria	neg	0.376312	neg
Nig 407	Nigeria	neg	0.702892	neg
Nig 433	Nigeria	neg	0.428256	neg
Nig 439	Nigeria	pos	3.45091	pos
Nig 440	Nigeria	pos	3.54596	pos
Nig 441	Nigeria	neg	0.715601	neg
Nig 444	Nigeria	neg	0.742126	neg
Nig 446	Nigeria	pos	1.82465	pos
Nig 448	Nigeria	neg	0.387917	neg
Nig 450	Nigeria	pos	3.5023	pos
Nig 451	Nigeria	neg	0.458095	neg
Nig 453	Nigeria	pos	0.424388	neg
Nig 454	Nigeria	neg	0.417204	neg
Nig 465	Nigeria	neg	0.480199	neg
Nig 524	Nigeria	neg	0.421072	neg
Nig 526	Nigeria	neg	0.431571	neg
Nig 533	Nigeria	pos	2.13409	pos
Nig 534	Nigeria	neg	0.3951	neg
Nig 545	Nigeria	pos	5.61485	pos
Nig 551	Nigeria	pos	1.81249	pos
Nig 554	Nigeria	pos	2.34132	pos
Nig 558	Nigeria	pos	3.49954	pos
Nig 562	Nigeria	pos	0.392337	neg
Nig 566	Nigeria	neg	0.441518	neg
Nig 602	Nigeria	pos	0.40781	neg
Nig 606	Nigeria	pos	3.70897	pos
Nig 607	Nigeria	pos	3.67968	pos
Nig 614	Nigeria	neg	0.535458	neg
Nig 615	Nigeria	neg	0.494014	neg
Nig 617	Nigeria	neg	5.98176	pos
Nig 618	Nigeria	neg	0.434887	neg
Nig 633	Nigeria	neg	0.416099	neg
Nig 638	Nigeria	pos	5.05673	pos
Nig 648	Nigeria	neg	1.2715	pos
Nig 649	Nigeria	pos	2.25456	pos
Nig 669	Nigeria	neg	0.441518	neg
Nig 670	Nigeria	neg	0.604531	neg
Nig 671	Nigeria	neg	0.39068	neg
Nig 675	Nigeria	pos	1.87383	pos
Nig 676	Nigeria	pos	5.08768	pos
Nig 677	Nigeria	neg	0.401731	neg
Nig 678	Nigeria	neg	0.443176	neg
Nig 679	Nigeria	neg	0.349788	neg
Nig 680	Nigeria	neg	0.440413	neg
Nig 682	Nigeria	neg	0.410573	neg
Nig 683	Nigeria	pos	5.67563	pos
Nig 684	Nigeria	pos	5.87346	pos
Nig 686	Nigeria	neg	0.464726	neg
Nig 689	Nigeria	neg	0.438755	neg
Nig 690	Nigeria	neg	0.498434	neg
Nig 691	Nigeria	neg	0.445938	neg
Nig 692	Nigeria	neg	0.448149	neg
Nig 693	Nigeria	pos	5.04402	pos
Nig 694	Nigeria	neg	0.401731	neg
Nig 695	Nigeria	neg	0.409468	neg
Nig 698	Nigeria	pos	2.29158	pos
Nig 699	Nigeria	pos	3.7145	pos
Nig 701	Nigeria	neg	0.314975	neg
Nig 702	Nigeria	neg	6.90403	pos
Nig 703	Nigeria	neg	0.402837	neg
Nig 704	Nigeria	neg	0.383496	neg
Nig 714	Nigeria	pos	0.44807	neg
Nig 715	Nigeria	pos	0.577488	neg
Nig 716	Nigeria	neg	0.405655	neg
Nig 717	Nigeria	neg	0.41925	neg
Nig 721	Nigeria	pos	7.38825	pos
Nig 722	Nigeria	pos	3.11854	pos
Nig 724	Nigeria	pos	0.554105	neg
Nig 725	Nigeria	neg	0.383904	neg
Nig 726	Nigeria	neg	0.425775	neg
Nig 728	Nigeria	pos	0.616639	neg
Nig 731	Nigeria	neg	0.435563	neg
Nig 732	Nigeria	pos	0.418706	neg
Nig 733	Nigeria	neg	0.371941	neg
Nig 734	Nigeria	neg	0.371397	neg
Nig 736	Nigeria	neg	0.426319	neg
Nig 737	Nigeria	pos	0.496465	neg
Nig 738	Nigeria	pos	0.452964	neg
Nig 743	Nigeria	pos	0.400761	neg
Nig 744	Nigeria	pos	0.396955	neg
Nig 747	Nigeria	neg	0.371397	neg
Nig 749	Nigeria	pos	5.33551	pos
Nig 750	Nigeria	pos	5.7602	pos
Nig 751	Nigeria	neg	0.415987	neg
Nig 752	Nigeria	pos	0.484502	neg
Nig 753	Nigeria	pos	0.333877	neg
Nig 754	Nigeria	pos	0.430669	neg
Nig 755	Nigeria	pos	0.459489	neg
Nig 756	Nigeria	neg	0.369766	neg
Nig 757	Nigeria	pos	0.39913	neg
Nig 758	Nigeria	pos	0.386079	neg
Nig 770	Nigeria	neg	0.345296	neg
Nig 771	Nigeria	neg	0.233279	neg
Nig 772	Nigeria	neg	0.381729	neg
Nig 773	Nigeria	neg	0.373573	neg
Nig 774	Nigeria	neg	0.615552	neg
Nig 776	Nigeria	neg	0.36596	neg
Nig 781	Nigeria	neg	0.406199	neg
Nig 783	Nigeria	neg	1.10658	pos
Nig 784	Nigeria	neg	0.427406	neg
Nig 785	Nigeria	neg	0.417618	neg
Nig 786	Nigeria	neg	0.424687	neg
Nig 787	Nigeria	neg	0.421968	neg
Nig 788	Nigeria	neg	0.39913	neg
Nig 789	Nigeria	neg	0.551387	neg
Nig 790	Nigeria	neg	0.449157	neg
Nig 791	Nigeria	neg	0.516585	neg
Nig 792	Nigeria	neg	0.40783	neg
Mak 03	Sierra Leone	neg	0.110523	neg
Mak 04	Sierra Leone	neg	0.116629	neg
Mak 05	Sierra Leone	neg	0.101974	neg
Mak 08	Sierra Leone	neg	0.0897619	neg
Mak 10	Sierra Leone	neg	0.101974	neg
Mak 11	Sierra Leone	neg	0.647873	neg
Mak 12	Sierra Leone	neg	0.0989212	neg
Mak 13	Sierra Leone	neg	0.619174	neg
Mak 14	Sierra Leone	neg	0.253409	neg
Mak 15	Sierra Leone	neg	0.0897619	neg
Mak 16	Sierra Leone	pos	1.81783	pos
Mak 17	Sierra Leone	pos	3.24242	pos
Mak 24	Sierra Leone	neg	0.0922044	neg
Mak 74	Sierra Leone	neg	0.0989212	neg
Mak 75	Sierra Leone	neg	0.083045	neg
Mak 77	Sierra Leone	neg	0.0934256	neg
Mak 78	Sierra Leone	neg	0.0964787	neg
Mak 79	Sierra Leone	neg	0.0757175	neg
Mak 80	Sierra Leone	neg	0.0946469	neg
Mak 81	Sierra Leone	neg	0.0812131	neg
Mak 82	Sierra Leone	neg	0.0885406	neg
Mak 84	Sierra Leone	neg	0.0940362	neg
Mak 85	Sierra Leone	neg	0.0964787	neg
Mak 86	Sierra Leone	neg	0.0909831	neg
Mak 89	Sierra Leone	neg	0.0964787	neg
Mak 91	Sierra Leone	neg	0.103806	neg
Mak 94	Sierra Leone	pos	1.46611	pos
Mak 97	Sierra Leone	neg	0.123346	neg
Mak 98	Sierra Leone	neg	0.0940362	neg
Mak 99	Sierra Leone	pos	3.69794	pos
Mak 110	Sierra Leone	neg	0.0970894	neg
Mak 112	Sierra Leone	neg	0.180745	neg
Mak 116	Sierra Leone	pos	2.53959	pos
Mak 118	Sierra Leone	neg	0.144718	neg
Mak 119	Sierra Leone	neg	0.114797	neg
Mak 120	Sierra Leone	neg	0.10747	neg
Mak 121	Sierra Leone	neg	2.42235	pos
Mak 122	Sierra Leone	neg	0.197232	neg
Mak 123	Sierra Leone	neg	0.621005	neg
Fal 01	Sierra Leone	neg	0.101364	neg
Fal 02	Sierra Leone	neg	0.0799919	neg
Fal 03	Sierra Leone	neg	0.133727	neg
Fal 05	Sierra Leone	neg	0.07816	neg
Fal 06	Sierra Leone	neg	0.108081	neg
Fal 07	Sierra Leone	neg	0.109302	neg
Fal 08	Sierra Leone	neg	0.122736	neg
Fal 10	Sierra Leone	pos	2.49013	pos
Fal 11	Sierra Leone	neg	0.0897619	neg
Fal 12	Sierra Leone	neg	0.0958681	neg
Fal 13	Sierra Leone	neg	0.152656	neg
Fal 14	Sierra Leone	neg	0.0995319	neg
Fal 15	Sierra Leone	neg	0.101364	neg
Fal 16	Sierra Leone	neg	0.109912	neg
Fal 17	Sierra Leone	neg	0.114797	neg
Fal 18	Sierra Leone	pos	1.72746	pos
Fal 20	Sierra Leone	neg	0.103196	neg
Fal 21	Sierra Leone	neg	0.105027	neg
Fal 22	Sierra Leone	neg	0.134948	neg
Fal 23	Sierra Leone	neg	0.0934256	neg
Fal 24	Sierra Leone	neg	0.0891512	neg
Fal 28	Sierra Leone	neg	0.150824	neg
Fal 31	Sierra Leone	neg	0.0922044	neg
Fal 32	Sierra Leone	neg	0.114187	neg
Fal 33	Sierra Leone	neg	0.0964787	neg
Fal 34	Sierra Leone	neg	0.0885406	neg
Fal 35	Sierra Leone	neg	0.117851	neg

## Sheet: Table S3
Table S3: ELISA index values obtained for whole blood (wb) and for filter paper (fp). The data support the figure 3.
Sample_ID	ELISA_IV_wb	ELISA_result_wb	ELISA_IV_fp	ELISA_result_fp
Bri 01	0.0936933	neg	0.141544	neg
Bri 02	0.0961112	neg	0.148284	neg
Bri 03	3.5005	pos	0.982843	amb
Bri 04	2.38767	pos	2.10968	pos
Bri 05	0.158474	neg	0.134804	neg
Bri 06	7.33272	pos	1.06863	amb
Bri 07	10.6464	pos	1.90257	pos
Bri 09	10.0185	pos	2.26777	pos
Bri 10	0.100947	neg	0.126838	neg
Bri 11	0.102156	neg	0.136642	neg
Bri 12	0.10276	neg	0.169118	neg
Bri 13	0.116059	neg	0.121936	neg
Bri 14	0.10941	neg	0.129289	neg
Bri 15	0.0882531	neg	0.133578	neg
Bri 16	0.143067	neg	0.134191	neg
Bri 17	0.189839	neg	0.128064	neg
Bri 18	0.180484	neg	0.117647	neg
Bri 19	0.243213	neg	0.148897	neg
Bri 20	0.0942978	neg	0.126838	neg
Bri 21	0.161999	neg	0.116422	neg
Bri 22	0.130961	neg	0.139093	neg
Bri 23	4.78503	pos	1.75858	pos
Bri 24	3.23937	pos	1.87439	pos
Bri 25	0.197542	neg	0.153799	neg
Bri 26	3.17003	pos	0.145221	neg
Bri 27	4.49668	pos	1.94669	pos
Bri 28	0.145268	neg	0.128676	neg
Bri 29	0.0876486	neg	0.122549	neg
Bri 30	0.0809994	neg	0.118873	neg
Bri 31	0.157373	neg	0.145833	neg
Bri 32	0.0852307	neg	0.110907	neg
Bri 33	0.0828128	neg	0.117647	neg
Bri 34	0.105178	neg	0.128064	neg
Bri 35	0.160125	neg	0.123162	neg
Bri 36	0.0918799	neg	0.101103	neg
Bri 37	0.652226	neg	0.177083	neg
Bri 38	0.0858352	neg	0.136642	neg
Bri 40	0.105178	neg	0.10723	neg
Bri 41	1.76446	pos	1.6924	pos
Bri 42	1.96031	pos	1.84559	pos
Bri 43	0.0816039	neg	0.126838	neg
Bri 44	2.46867	pos	0.113358	neg
Bri 45	0.0912754	neg	0.108456	neg
Bri 46	0.106992	neg	0.11826	neg
Bri 47	0.136006	neg	0.129289	neg
Bri 48	0.10941	neg	0.128676	neg
Bri 49	0.100947	neg	0.11826	neg
Bri 50	0.0985291	neg	0.114583	neg
Bri 51	7.95561	pos	2.23162	pos
Bri 52	1.13399	pos	2.26654	pos
Bri 53	0.0991336	neg	0.0765931	neg
Bri 54	0.111828	neg	0.104779	neg
Bri 55	0.111223	neg	0.0943627	neg
Bri 56	0.156273	neg	0.0992647	neg
Bri 57	0.111828	neg	0.0980392	neg
Bri 58	0.111223	neg	0.0870098	neg
Bri 60	5.38646	pos	1.00858	amb
Bri 61	0.12766	neg	0.0870098	neg
Bri 62	0.161225	neg	0.0833333	neg
Yar 01	0.163426	neg	0.108456	neg
Yar 02	0.183786	neg	0.113358	neg
Yar 04	10.0554	pos	0.13174	neg
Yar 05	6.04677	pos	0.968137	amb
Yar 06	0.090671	neg	0.113971	neg
Yar 07	2.64578	pos	0.115196	neg
Yar 08	0.107596	neg	0.098652	neg
Yar 10	0.112432	neg	0.113971	neg
Yar 13	0.106387	neg	0.116422	neg
Yar 16	0.168929	neg	0.126838	neg
Yar 18	0.0997381	neg	0.123775	neg
Yar 19	0.110014	neg	0.115196	neg
Yar 21	0.179934	neg	0.113971	neg
Yar 22	0.0930889	neg	0.109069	neg
Yar 23	0.125126	neg	0.11826	neg
Yar 25	8.48111	pos	0.120711	neg
Yar 26	5.26431	pos	0.127451	neg
Yar 27	0.166178	neg	0.137868	neg
Yar 28	0.134798	neg	0.117647	neg
Yar 29	0.162326	neg	0.106618	neg
Yar 34	6.19094	pos	1.6489	pos
Yar 37	6.14252	pos	0.145221	neg
Yar 38	0.0864397	neg	0.118873	neg
Yar 40	0.155954	neg	0.123775	neg
Yar 41	10.7707	pos	0.102154	neg
Yar 42	0.104574	neg	0.114462	neg
Yar 43	0.134798	neg	0.110769	neg
Yar 44	0.10276	neg	0.128	neg
Yar 47	2.40339	pos	0.0978462	neg
Yar 48	6.23386	pos	1.48862	pos
Yar 49	11.6335	pos	3.24677	pos
Yar 50	1.92222	pos	0.0935385	neg
Yar 52	0.0912754	neg	0.100923	neg
Yar 53	0.163977	neg	0.088	neg
Yar 54	0.0876486	neg	0.0892308	neg
Yar 55	8.72432	pos	2.25908	pos
Yar 56	6.93048	pos	1.85908	pos
Yar 57	0.0930889	neg	0.0972308	neg
Yar 58	0.105783	neg	0.0996923	neg
Yar 59	0.0985291	neg	0.106462	neg
Yar 60	0.10276	neg	0.105846	neg
